# Supplementary material for: Association between Daily Pattern of Physical Activity and Depression: A Systematic Review
Source: Int J Environ Res Public Health. 2022 May 26;19(11):6505. doi: 10.3390/ijerph19116505 (PMC9180107; doi:10.3390/ijerph19116505)
Supplement: Supplementary file 1 [file ijerph-19-06505-s001.zip]

Archive with 1 entries (1 files):
- ijerph-1683109-supplementary.pdf
